# Supplementary material for: Early swelling response to phytohemagglutinin is lower in older toads
Source: PeerJ. 2018 Dec 20;6:e6104. doi: 10.7717/peerj.6104 (PMC6304268; doi:10.7717/peerj.6104)
Supplement: Data S1 [file peerj-06-6104-s001.xlsx]

## Sheet: Hoja1
ID	Fecha	Habitat	Sex	Age	SVL	AUC
13c19	2013-12-24	C	Macho	2	61	0.315
13c20	2013-12-24	C	Hembra	2	59	0.265
13c21	2013-12-24	C	Macho	4	68	0.26
13c24	2013-12-24	C	Hembra	3	64	0.525
13c25	2013-12-24	C	Hembra	2	54	0.52
13c26	2013-12-24	C	Hembra	7	75	0.465
13c27	2013-12-27	C	Hembra	3	66	0.32
13c28	2013-12-27	C	Hembra	2	58	0.715
13p22	2013-12-24	P	Hembra	3	66	0.705
13p30	2013-12-24	P	Macho	4	58	0.365
13p31	2013-12-27	P	Hembra	3	56	0.565
13p32	2013-12-27	P	Hembra	3	60	0.49
14c02	2014-01-02	C	Hembra	2	61	0.455
14c03	2014-01-02	C	Macho	1	60	1.075
14c04	2014-01-02	C	Macho	1	63	1.245
14c05	2014-01-02	C	Macho	2	61	1.19
14c06	2014-02-04	C	Macho	4	61	0.725
14c07	2014-02-04	C	Hembra	3	61	1.085
14c08	2014-02-07	C	Macho	4	64	0.45
14c10	2014-02-09	C	Macho	3	64	0.4
14c11	2014-02-09	C	Macho	2	66	1.425
14c12	2014-02-09	C	Macho	2	57	0.455
14c13	2014-02-09	C	Macho	2	55	0.355
14p02	2014-01-02	P	Hembra	3	62	0.39
14p03	2014-01-02	P	Hembra	3	67	0.505
14p06	2014-02-04	P	Hembra	4	59	0.79
14p07	2014-02-04	P	Hembra	3	61	0.43
14p09	2014-02-04	P	Hembra	4	57	0.845
14p10	2014-02-04	P	Hembra	6	69	0.335
14p11	2014-02-04	P	Hembra	6	63	0.32
14p12	2014-02-04	P	Macho	6	66	0.49
14p13	2014-02-04	P	Macho	7	68	0.62
14p17	2014-02-09	P	Macho	3	61	0.445
14p19	2014-02-09	P	Macho	4	64	0.85
14p20	2014-02-09	P	Macho	1	59	0.7
14p21	2014-02-09	P	Macho	4	61	0.17
14p22	2014-02-09	P	Macho	7	72	0.385
14p23	2014-02-09	P	Macho	4	59	0.505
